# Supplementary material for: Endophytic commensal bacteria capitalize on the AvrPto-FER pathway to enhance proliferation during early stages of pathogen invasion
Source: ISME J. 2025 Jul 9;19(1):wraf145. doi: 10.1093/ismejo/wraf145 (PMC12341878; doi:10.1093/ismejo/wraf145)
Supplement: R2-Supplementary_Table_wraf145 [file r2-supplementary_table_wraf145.xlsx]

## Sheet: Supplementary  Table 1
Supplementary Table 1. List of primers used in this study.
Primer Name	Sequence (5' --> 3')	Purpose
27F	AGAGTTTGATCCTGGCTCAG	Primers used for amplication of the 16S rRNA gene; for identifing the isolated bacteria
1492R	TACGGCTACCTTGTTACGACTT
799F	acactgacgacatggttctacaAACMGGATTAGATACCCKG	Primers used for primary amplication of the v5/v6 region of 16S rRNA gene; for amplicon sequencing using MiSeq platform
1193R	tacggtagcagagacttggtctACGTCATCCCCACCTTCC
AvrPto-CLucF	CGTCCCGGGGCGGTACCATGGGAAATATATGTGTCGG	Clone avrpto gene into the cLuc vector,
AvrPto-CLucR	AAGCTCTGCAGGTCGACTCATTGCCAGTTACGGTAC
pDT1-AvrPto-F	gtgtgtgacctcgagactagtATGGGAAATATATGTGTCGGCG	Clone avrpto gene into the pDT1 vector, constructed AvrPto transgenic plant
pDT1-AvrPto-R	ataccgtcgcaccatactagtTTGCCAGTTACGGTACGGGC
4T1-Avrpto-F	gatctggttccgcgtggatccATGGGAAATATATGTGTCGGCG	Clone avrpto gene into the pGEX4T-1 vector, expression of AvrPto-GST protein
4T1-Avrpto-R	ctcgagtcgacccgggaattcTCATTGCCAGTTACGGTACGG
28a-Avrpto-F	ttaactttaagaaggagatataccATGGGAAATATATGTGTCGGC	Clone avrpto gene into the pET-28a vector; for expression of AvrPto-His protein
28a-Avrpto-R	ctcagtggtggtggtggtggtgTTGCCAGTTACGGTACGGGCT
AD-hopG1-F	gccatggaggccagtgaattcATGCAAATAAAGAACAGTCA	Clone hopG1 gene into the pGADT7 vector; for Y2H with FER
AD-hopG1-R	cagctcgagctcgatggatccTTAGCCGTTGTAAAACTGCTTA
AD-hopF2-F	gccatggaggccagtgaattcATGGGTAATATTTGCGGCACC	Clone hopF2 gene into the pGADT7 vector; for Y2H with FER
AD-hopF2-R	cagctcgagctcgatggatccTCAGACCCTTTCGACCGGCA
AD-hopR1-F	gccatggaggccagtgaattcATGGTCAAGGTTACCTCTTC	Clone hopR1 gene into the pGADT7 vector; for Y2H with FER
AD-hopR1-R	cagctcgagctcgatggatccCTACACGTTATCGAGTTCGCC
AD-hopX1-F	gccatggaggccagtgaattcATGAAAATACATAACGCTGG	Clone hopX1 gene into the pGADT7 vector; for Y2H with FER
AD-hopX1-R	cagctcgagctcgatggatccTCAGACATCTCGTCTCGCCAA
AD-hopB1-F	gccatggaggccagtgaattcATGAGACCCGTCGGTGGACC	Clone hopB1 gene into the pGADT7 vector; for Y2H with FER
AD-hopB1-R	cagctcgagctcgatggatccTCAGACCTTATAGGAAAGCCTC
AD-avrPto-F	gccatggaggccagtgaattcATGGGAAATATATGTGTCGGCG	Clone avrPto gene into the pGADT7 vector; for Y2H with FER
AD-avrPto-R	cagctcgagctcgatggatccTCATTGCCAGTTACGGTACGG
AD-hopM1-F	gccatggaggccagtgaattcATGATCAGTTCGCGGATCGGC	Clone hopM1 gene into the pGADT7 vector; for Y2H with FER
AD-hopM1-R	cagctcgagctcgatggatccTTAACGCGGGTCAAGCAAGCC
AD-hopA1-F	gccatggaggccagtgaattcATGAACCCCATTCAGTCAC	Clone hopA1 gene into the pGADT7 vector; for Y2H with FER
AD-hopA1-R	cagctcgagctcgatggatccTCATTTCGTGTTTCGAAGGGC
AD-hopU1-F	gccatggaggccagtgaattcATGAATATAAATCGACAACTG	Clone hopU1 gene into the pGADT7 vector; for Y2H with FER
AD-hopU1-R	cagctcgagctcgatggatccTCAAATCTGACTTAATACAA
AD-avrE-F	gccatggaggccagtgaattcATGCAGTCACCATCGATCCA	Clone avrE gene into the pGADT7 vector; for Y2H with FER
AD-avrE-R	cagctcgagctcgatggatccTTAGCTCTTCAGTTCGAACCCC
AD-hopC1-F	gccatggaggccagtgaattcATGACAATCGTGTCTGGACAC	Clone hopC1 gene into the pGADT7 vector; for Y2H with FER
AD-hopC1-R	cagctcgagctcgatggatccTCAGTGTATTTTTGAAGCGA
AD-hopH1-F	gccatggaggccagtgaattcATGATCACTCCGTCTCGATA	Clone hopH1 gene into the pGADT7 vector; for Y2H with FER
AD-hopH1-R	cagctcgagctcgatggatccCTATTGATGTGCCCTGTACTT
V4-F	GACTACCAGGGTATCTAATCC	Clone V4 region of 16S rRNA sequence from three isolated strains, for constructing RT-PCR standard curve.
V4-R	TGCCAGCAGCCGCGGTAATA
qC3-F	GTTCCTCCACATCTCTACGC	Quantification of the abundance of the C3 strain
qC3-R	GGCGGTTTCTTAAGTCTGAT
qC5-F	TCAGTTACAGCCCAGAGACC	Quantification of the abundance of the C5 strain
qC5-R	GGCGGTTTGTCGCGTCTGTC
qC10-F	CAATACTTGTCCAGCGAGT	Quantification of the abundance of the C10 strain
qC10-R	CCATTCAAGTCAGAGGTGAA
